# Supplementary material for: Tuberculosis Diagnosis: Current, Ongoing, and Future Approaches
Source: Diseases. 2024 Sep 3;12(9):202. doi: 10.3390/diseases12090202 (PMC11430992; doi:10.3390/diseases12090202)
Supplement: Supplementary file 1 [file diseases-12-00202-s001.zip]

Archive with 1 entries (1 files):
- diseases-3105720-supplementary.pdf
